# Supplementary material for: In Situ Pixel-Scale Magnetic Programming 3-Dimensional Printing for Multimode Soft Miniature Robots with Multifunctions
Source: Research (Wash D C). 2025 Jul 22;8:0734. doi: 10.34133/research.0734 (PMC12282394; doi:10.34133/research.0734)
Supplement: Supplementary 1 — Note S1 to S6 Figs. S1 to S26 Tables S1 to S3 Movies S1 to S11 [file research.0734.f1.zip]

Archive with 12 entries (12 files):
- Revised Supplementary Materials(clean version).docx
- Supplementary Movie 1.mp4
- Supplementary Movie 2.mp4
- Supplementary Movie 3.mp4
- Supplementary Movie 4.mp4
- Supplementary Movie 5.mp4
- Supplementary Movie 6.mp4
- Supplementary Movie 7.mp4
- Supplementary Movie 8.mp4
- Supplementary Movie 9.mp4
- Supplementary Movie 10.mp4
- Supplementary Movie 11.mp4
